# Supplementary material for: Genomic landscape of the emerging XDR Salmonella Typhi for mining druggable targets clpP, hisH, folP and gpmI and screening of novel TCM inhibitors, molecular docking and simulation analyses
Source: BMC Microbiol. 2023 Jan 21;23:25. doi: 10.1186/s12866-023-02756-6 (PMC9860245; doi:10.1186/s12866-023-02756-6)
Supplement: Supplementary file 1 — Additional file 1. [file 12866_2023_2756_MOESM1_ESM.zip]

Archive with 68 entries (67 files):
- Re_supplementary materials_S. Typhi_21-12-2022/
- __MACOSX/._Re_supplementary materials_S. Typhi_21-12-2022
- Re_supplementary materials_S. Typhi_21-12-2022/S4a_ figure_STY4091.png
- __MACOSX/Re_supplementary materials_S. Typhi_21-12-2022/._S4a_ figure_STY4091.png
- Re_supplementary materials_S. Typhi_21-12-2022/S4e_ figure_STY4091.png
- __MACOSX/Re_supplementary materials_S. Typhi_21-12-2022/._S4e_ figure_STY4091.png
- Re_supplementary materials_S. Typhi_21-12-2022/.DS_Store
- __MACOSX/Re_supplementary materials_S. Typhi_21-12-2022/._.DS_Store
- Re_supplementary materials_S. Typhi_21-12-2022/S4d_ figure_STY4091.png
- __MACOSX/Re_supplementary materials_S. Typhi_21-12-2022/._S4d_ figure_STY4091.png
- Re_supplementary materials_S. Typhi_21-12-2022/S4g_ figure_STY4091.png
- __MACOSX/Re_supplementary materials_S. Typhi_21-12-2022/._S4g_ figure_STY4091.png
- Re_supplementary materials_S. Typhi_21-12-2022/S1_data_37_targets.txt
- __MACOSX/Re_supplementary materials_S. Typhi_21-12-2022/._S1_data_37_targets.txt
- Re_supplementary materials_S. Typhi_21-12-2022/S4f_ figure_STY4091.png
- __MACOSX/Re_supplementary materials_S. Typhi_21-12-2022/._S4f_ figure_STY4091.png
- Re_supplementary materials_S. Typhi_21-12-2022/S3c_ figure_STY3473_Verify3D.png
- __MACOSX/Re_supplementary materials_S. Typhi_21-12-2022/._S3c_ figure_STY3473_Verify3D.png
- Re_supplementary materials_S. Typhi_21-12-2022/S4c_ figure_STY04091_Verify3D.png
- __MACOSX/Re_supplementary materials_S. Typhi_21-12-2022/._S4c_ figure_STY04091_Verify3D.png
- Re_supplementary materials_S. Typhi_21-12-2022/S1_table_37_targets.docx
- __MACOSX/Re_supplementary materials_S. Typhi_21-12-2022/._S1_table_37_targets.docx
- Re_supplementary materials_S. Typhi_21-12-2022/S4b_ figure_STY4091_Procheck_Rama.pdf
- __MACOSX/Re_supplementary materials_S. Typhi_21-12-2022/._S4b_ figure_STY4091_Procheck_Rama.pdf
- Re_supplementary materials_S. Typhi_21-12-2022/S1g_ figure_STY0490.png
- __MACOSX/Re_supplementary materials_S. Typhi_21-12-2022/._S1g_ figure_STY0490.png
- Re_supplementary materials_S. Typhi_21-12-2022/S2b_ figure_STY2284_Procheck_Rama.pdf
- __MACOSX/Re_supplementary materials_S. Typhi_21-12-2022/._S2b_ figure_STY2284_Procheck_Rama.pdf
- Re_supplementary materials_S. Typhi_21-12-2022/S1f_ figure_STY0490.png
- __MACOSX/Re_supplementary materials_S. Typhi_21-12-2022/._S1f_ figure_STY0490.png
- Re_supplementary materials_S. Typhi_21-12-2022/S1e_ figure_STY0490.png
- __MACOSX/Re_supplementary materials_S. Typhi_21-12-2022/._S1e_ figure_STY0490.png
- Re_supplementary materials_S. Typhi_21-12-2022/S1d_ figure_STY0490.png
- __MACOSX/Re_supplementary materials_S. Typhi_21-12-2022/._S1d_ figure_STY0490.png
- Re_supplementary materials_S. Typhi_21-12-2022/S2f_ figure_STY2284.png
- __MACOSX/Re_supplementary materials_S. Typhi_21-12-2022/._S2f_ figure_STY2284.png
- Re_supplementary materials_S. Typhi_21-12-2022/S2g_ figure_STY2284.png
- __MACOSX/Re_supplementary materials_S. Typhi_21-12-2022/._S2g_ figure_STY2284.png
- Re_supplementary materials_S. Typhi_21-12-2022/S2d_ figure_STY2284.png
- __MACOSX/Re_supplementary materials_S. Typhi_21-12-2022/._S2d_ figure_STY2284.png
- Re_supplementary materials_S. Typhi_21-12-2022/S2e_ figure_STY2284.png
- __MACOSX/Re_supplementary materials_S. Typhi_21-12-2022/._S2e_ figure_STY2284.png
- Re_supplementary materials_S. Typhi_21-12-2022/S3a_ figure_STY3473 .png
- __MACOSX/Re_supplementary materials_S. Typhi_21-12-2022/._S3a_ figure_STY3473 .png
- Re_supplementary materials_S. Typhi_21-12-2022/S3f_ figure_STY3473.png
- __MACOSX/Re_supplementary materials_S. Typhi_21-12-2022/._S3f_ figure_STY3473.png
- Re_supplementary materials_S. Typhi_21-12-2022/S3g_ figure_STY3473.png
- __MACOSX/Re_supplementary materials_S. Typhi_21-12-2022/._S3g_ figure_STY3473.png
- Re_supplementary materials_S. Typhi_21-12-2022/S3d_ figure_STY3473.png
- __MACOSX/Re_supplementary materials_S. Typhi_21-12-2022/._S3d_ figure_STY3473.png
- Re_supplementary materials_S. Typhi_21-12-2022/S2a_ figure_STY2284.png
- __MACOSX/Re_supplementary materials_S. Typhi_21-12-2022/._S2a_ figure_STY2284.png
- Re_supplementary materials_S. Typhi_21-12-2022/S2c_ figure_STY2284_Verify3D.png
- __MACOSX/Re_supplementary materials_S. Typhi_21-12-2022/._S2c_ figure_STY2284_Verify3D.png
- Re_supplementary materials_S. Typhi_21-12-2022/S2_data_7_targets.txt
- __MACOSX/Re_supplementary materials_S. Typhi_21-12-2022/._S2_data_7_targets.txt
- Re_supplementary materials_S. Typhi_21-12-2022/S3e_ figure_STY3473.png
- __MACOSX/Re_supplementary materials_S. Typhi_21-12-2022/._S3e_ figure_STY3473.png
- Re_supplementary materials_S. Typhi_21-12-2022/S3_data_4_targets.faa
- __MACOSX/Re_supplementary materials_S. Typhi_21-12-2022/._S3_data_4_targets.faa
- Re_supplementary materials_S. Typhi_21-12-2022/S3b_ figure_STY3473_Procheck_Rama.pdf
- __MACOSX/Re_supplementary materials_S. Typhi_21-12-2022/._S3b_ figure_STY3473_Procheck_Rama.pdf
- Re_supplementary materials_S. Typhi_21-12-2022/S1c_ figure_STY0490_Verify3D_chain A.png
- __MACOSX/Re_supplementary materials_S. Typhi_21-12-2022/._S1c_ figure_STY0490_Verify3D_chain A.png
- Re_supplementary materials_S. Typhi_21-12-2022/S1a_ figure_STY0490 .png
- __MACOSX/Re_supplementary materials_S. Typhi_21-12-2022/._S1a_ figure_STY0490 .png
- Re_supplementary materials_S. Typhi_21-12-2022/S1b_ figure_STY0490_Procheck_Rama.pdf
- __MACOSX/Re_supplementary materials_S. Typhi_21-12-2022/._S1b_ figure_STY0490_Procheck_Rama.pdf
