# Supplementary material for: Genomic landscape of the emerging XDR Salmonella Typhi for mining druggable targets clpP, hisH, folP and gpmI and screening of novel TCM inhibitors, molecular docking and simulation analyses
Source: BMC Microbiol. 2023 Jan 21;23:25. doi: 10.1186/s12866-023-02756-6 (PMC9860245; doi:10.1186/s12866-023-02756-6)
Supplement: Supplementary file 1 — Additional file 1. [file 12866_2023_2756_MOESM1_ESM.zip › Re_supplementary materials_S. Typhi_21-12-2022/S3_data_4_targets.faa]

>WP_000122257.1 MULTISPECIES: ATP-dependent Clp endopeptidase proteolytic subunit ClpP [Salmonella] [>STY0490]
MSYSGERDNLAPHMALVPMVIEQTSRGERSFDIYSRLLKERVIFLTGQVEDHMANLIVAQMLFLEAENPEKDIYLYINSP
GGVITAGMSIYDTMQFIKPDVSTICMGQAASMGAFLLTAGAKGKRFCLPNSRVMIHQPLGGYQGQATDIEIHAREILKVK
GRMNELMAHHTGQSLEQIERDTERDRFLSAPEAVEYGLVDSILTHRN

>WP_001103591.1 MULTISPECIES: imidazole glycerol phosphate synthase subunit HisH [Salmonella] [>STY2284]
MNVVILDTGCANLSSVKSAVARHGYTPVVSREAEIVLRADKLFLPGVGTAQAAMDQLRERELIDLIKACTQPVLGICLGM
QLLGRRSEETRGVDLLNIIEQDVPKMTDFGLPLPHMGWNRVYPQAGNRLFQGIEDGAYFYFVHSYAMPVNPWTIAQCNYG
EPFTAAVQKDNFFGVQFHPERSGAAGAQLLKNFLEM

>WP_000764715.1 MULTISPECIES: dihydropteroate synthase [Salmonella] [>STY3473]
MKLFAQGATLDLTHPHVMGILNVTPDSFSDGGAHNTLIEAVKHANLMVNTGATIIDVGGESTRPGAAEVSVEEELDRVIP
VLEAIAQRFEVWISVDTSKPEVIREAARAGAHIINDVRSLSEPGALEAAAETGLPVSLMHMQGNPKTMQEAPKYDDVFAE
VNRYFIEQIARCEKAGIAKEKLLLDPGFGFGKNLSHNYTLLARLGEFHHFNLPLLVGMSRKTMVGQLLNVGPSDRLNGSL
ACAVIAAMQGAQIIRVHDVKETVEAMRVVEATLSAKGNKRYE

>WP_000116577.1 MULTISPECIES: 2,3-bisphosphoglycerate-independent phosphoglycerate mutase [Salmonella] [>STY4091]
MSVSKKPMVLVILDGYGYREEQQDNAILNAKTPVMDALWAKRPHTLIDASGLEVGLPDRQMGNSEVGHVNLGAGRIVYQD
LTRLDVEIKERTFFANPVLTNAVDQAKNAGKAVHIMGLLSAGGVHSHEDHIMAMVELAAERGAEKIYLHAFLDGRDTPPR
SAEASLKKFEDKFAALGKGRVASIVGRYYAMDRDNRWDRVEKAYDLMTLAQGEFQADTAVAGLQAAYARDENDEFVKATV
IRAEGQADAAMEDGDTLIFMNFRADRAREITRAFVNADFDGFARKKVVNLNFVMLTEYAADIKTAVAYPPASLANTFGEW
MAKNDKTQLRISETEKYAHVTFFFNGGVEEPFAGEERILINSPKVATYDLQPEMSSAELTEKLVAAIESGKYDTIICNYP
NGDMVGHTGVMEAAIKAVEALDNCIEQVTKAVESVGGQLLITADHGNAEQMRDPATGQEHTAHTNLPVPLIYVGEKNVKA
VEGGKLSDIAPTMLSLMGMEIPQEMTGKPLFIVE
